# Supplementary material for: Explain Breathlessness: Could ‘Usual’ Explanations Contribute to Maladaptive Beliefs of People Living with Breathlessness?
Source: Healthcare (Basel). 2024 Sep 10;12(18):1813. doi: 10.3390/healthcare12181813 (PMC11431128; doi:10.3390/healthcare12181813)
Supplement: Supplementary file 1 [file healthcare-12-01813-s001.zip]

Archive with 1 entries (1 files):
- healthcare-3084084-supplementary.pdf
